# Supplementary material for: Clinical characteristics, management, and outcomes of pediatric non-infectious uveitis: A multicenter study in Saudi Arabia
Source: PLoS One. 2026 Jun 1;21(6):e0350150. doi: 10.1371/journal.pone.0350150 (PMC13225365; doi:10.1371/journal.pone.0350150)
Supplement: S1 Data — (XLSX) [file pone.0350150.s001.xlsx]

## Sheet: Sample 2
طابع زمني	Gender	Age at diagnosis of uveitis (years)	Etiology of uveitis	Anatomical location of uveitis	Affected eye	IOP (Right eye)	IOP (Left eye)	Visual acuity (Right eye )	Visual acuity (Left eye )	Cells grade in the anterior chamber (Right Eye)	Cells grade in the anterior chamber (Left Eye)	Time between systemic disease diagnosis and uveitis onsite (Years)	Time between uveitis onsite and systemic disease diagnosis (Years)	Treatment of uveitis [prednisolone acetate 1%]	Treatment of uveitis [dexamethasone phosphate 0.1%]	Treatment of uveitis [PO prednisolone 1-2mg/kg/day]	Treatment of uveitis [methylprednisolone 20–30 mg/kg/ day]	Treatment of uveitis [tropicamide]	Treatment of uveitis [cyclopentolate]	Treatment of uveitis [Methotrexate (10–20 mg/m2)]	Treatment of uveitis [Leflunomide]	Treatment of uveitis [Mycophenolate]	Treatment of uveitis [Cyclosporine]	Treatment of uveitis [adalimumab SC 20-40mg]	Treatment of uveitis [infliximab IV 6-10mg/ kg]	Treatment of uveitis [Etanercept]	Treatment of uveitis [Abatacept]	Treatment of uveitis [Tocilizumab]	Treatment of uveitis [Acular ]	Present of complications upon diagnosis of uveitis [cataract]	Present of complications upon diagnosis of uveitis [secondary glaucoma]	Present of complications upon diagnosis of uveitis [hypotony]	Present of complications upon diagnosis of uveitis [band keratopathy]	Present of complications upon diagnosis of uveitis [Anterior or posterior synechiae]	Present of complications upon diagnosis of uveitis [macular oedema]	Antinuclear antibody (ANA)	Titer of ANA	Rheumatoid factor (RF)	Titer of RF	CRP	ESR	Systemic disease treatment [NSAID]	Systemic disease treatment [methylprednisolone]	Systemic disease treatment [prednisolone]	Systemic disease treatment [Methotrexate]	Systemic disease treatment [JAK inhibitors]	Systemic disease treatment [Inflixi]	Systemic disease treatment [MMF ]	Systemic disease treatment [Etanercept ]
2023-07-23 20:09:49	Female	11	Vogt-Koyaniagi-Harda	Panuveitis	Both eyes	9999	9999					3		Yes	No	No	No	No	No	Yes	No	No	No	Yes	No	No	No	No	No	yes	no	no	no	no	no	Positive	0.097222	Negative	9999	3.3	18	No	No	No	Yes	No		No	No
2023-07-25 16:11:51	Female	17	Vogt-Koyaniagi-Harda	Intermediate Uveitis	Left eye	18				+1		2		Yes	No	No	No	No	No	Yes	No	No	No	Yes	No	No	No	No	Yes	no	no	no	no	no	no	Negative		Positive	11			No	No	Yes	No	No	No	No	No
2023-07-25 16:33:16	Female	3	JIA	Anterior Uveitis	Both eyes					+0.5		2		Yes						Yes				Yes												Positive	0.263889	Positive	9.94						Yes
2023-07-29 18:51:00	Female	11	Idiopathic	Anterior Uveitis	Both eyes																															Positive	0.097222			3.44	22			Yes	Yes
2023-07-29 19:09:26	Male	12	Vogt-Koyaniagi-Harda	Panuveitis	Both eyes	12	17			+3	+3			Yes					Yes															yes		Positive	1.40	Positive	11.5		4
2023-07-30 15:23:15	Male	12	JIA	Anterior Uveitis	Both eyes					+3			0	Yes																						Positive	0.097222	Positive	585
2023-07-30 15:40:31	Female	5	JIA	Anterior Uveitis	Both eyes					+0.5	+0.5			Yes	Yes	Yes	Yes	Yes	Yes	Yes	Yes	Yes	Yes	Yes	Yes	Yes	Yes	Yes	Yes							Positive	0.097222	Negative	11.5	3.02		Yes	Yes	Yes	No	Yes	Yes	Yes	Yes
2023-07-30 15:50:39	Female	7	JIA	Anterior Uveitis	Right eye	11				+1	+0.5	1 month		Yes	No	No	No	Yes	No	No	No	No	No	No	No	No	No	No	No	no	no	no	no	no	no	Positive	0.486111	Negative	<8.38	<3.19	1	Yes	No	No	Yes	No	No	No	No
2023-07-30 16:02:15	Male	3	Idiopathic	Anterior Uveitis	Right eye					+2	+2	1		Yes					Yes																	Positive	0.486111								Yes
2023-10-20 19:21:20	Female	8	JIA	Anterior Uveitis	Left eye							0		Yes					Yes																	Negative	0.263889	Positive	<11.5	19.8
2023-10-20 19:37:12	Female	8	JIA	Anterior Uveitis	Left eye							7		Yes						Yes		Yes		Yes						no	no	no	no	no	no	Positive	0.152778	Negative		3.4	12	Yes		Yes	Yes			Yes
2023-10-20 19:53:27	Female	7	JIA	Anterior Uveitis	Right eye					+3		5		Yes	No	Yes	No	Yes	No	No	No	No	No	No	No	No	No	No	No	yes	no	no	yes	no	no	Positive	0.486111	Negative				Yes	No	No	Yes	No	No	No	No
2023-10-27 20:20:56	Female	6	Idiopathic	Anterior Uveitis	Both eyes			20/50	20/50	+2	+2	1	0	Yes	No	No	No	No	Yes	No	No	No	No	No	No	No	No	No	No	no	no	no	no	no	no			Negative	0	1	1	No	No	No	No	No	No	No	No
2023-10-27 20:57:26	Male	14	Idiopathic	Panuveitis	Both eyes	22	16	20/50	20/25	+1	+1		0	Yes	No	No	No	No	Yes	Yes	No	Yes	No	No	No	No	No	No	No	no	yes	no	no	yes	yes	Negative		Negative	0	0	0	No	No	No	No	No	No	No	No
2023-10-27 21:17:54	Female	7	JIA	Panuveitis	Left eye			20/20	20/20		+2	0	2	Yes	No	No	No	No	Yes	No	No	No	No	No	No	No	No	No	Yes	no	no	no	no	no	no							No	No	No	No	No	No	No	No
2023-10-27 22:00:37	Male	12	JIA	Anterior Uveitis	Both eyes			20/20	20/20	+1	+0.5	0	0	Yes	No	No	No	No	No	Yes	No	No	No	No	No	No	No	No	Yes	no	no	no	no	no	no	Positive	1:40	Positive	1889. lu/Ml	1	1	No	No	No	Yes	No	No	No	No
2023-10-27 22:12:53	Male	7	Idiopathic	Anterior Uveitis	Both eyes			20/20	20/20	+2	+2	0	0	Yes	No	No	No	No	Yes	No	No	No	No	No	No	No	No	No	No	no	no	no	no	yes	no	Negative		Negative		0	0	No	No	No	No	No	No	No	No
2023-10-27 23:08:34	Female	14	Idiopathic	Anterior Uveitis	Right eye			20/25	20/40			0	0	Yes	No	No	No	No	No	No	No	No	No	No	No	No	No	No	No	no	no	no	no	yes	no	Negative						No	No	No	No	No	No	No	No
2023-10-27 23:43:37	Male	5	Herpetic	Anterior Uveitis	Left eye							0	0	Yes	No	No	No	No	No	No	No	No	No	No	No	No	No	No	No	yes	yes	no	yes	no	no	Negative				0	0	No	No	No	No	No	No	No	No
2023-10-28 00:13:16	Female	3	JIA	Anterior Uveitis	Right eye			20/30	20/30	+2		0	0	Yes	No	No	No	No	Yes	No	No	No	No	No	No	No	No	No	No	no	no	no	no	no	no	Negative		Negative		1	1	Yes	No	No	Yes	No	No	No	Yes
2023-10-28 01:35:18	Male	12	Vogt-Koyaniagi-Harda	Panuveitis	Both eyes			20/70	20/100	+3	+4	0	0	Yes	No	Yes	Yes	No	Yes	No	No	No	No	No	No	No	No	No	Yes	no	no	no	no	no	no	Negative		Negative		0	1	No	Yes	Yes	No	No	No	No	No
2023-10-28 01:59:34	Female	3.5	JIA	Anterior Uveitis	Left eye			20/25	20/30		+1	0.5	0	Yes	No	No	No	No	Yes	No	No	No	No	Yes	No	No	No	No	No	no	no	no	no	no	no	Positive	1:600	Negative		0	1	Yes	No	No	No	No	No	No	No
2023-11-04 14:02:57	Male	10	Idiopathic	Anterior Uveitis	Both eyes	15	19	20/50	20/100	+1	+4	No systemic disease	No systemic disease	Yes																						Positive	1:40			90.42	91
2023-11-08 07:10:23	Female	18	JIA	Anterior Uveitis	Both eyes	8	8	20/80	20/80		+2	11		Yes		Yes																				Positive	1:169	Negative	<8	1.6	85			Yes	Yes
2023-11-08 07:34:14	Male	9	Idiopathic	Anterior Uveitis	Left eye	Normal	Normal	20/20	20/25		+1			Yes				Yes
2023-11-08 07:50:28	Male	10	Reiter disease	Anterior Uveitis	Both eyes			20/20	20/40	+2	+3	0	0	Yes																						Negative				10	87
[truncated: 320 more columns]

## Sheet: Sample 1
Time	Gender	Age at diagnosis of uveitis (years)	Etiology of uveitis	Anatomical location of uveitis	Affected eye	IOP (Right eye)	IOP (left eye)	Visual acuity (Right eye )	Visual acuity (Left eye )	Cells grade in the anterior chamber (Right Eye)	Cells grade in the anterior chamber (Left Eye)	Time between systemic disease diagnosis and uveitis onsite (Years)	Time between uveitis onsite and systemic disease diagnosis (Years)	Treatment of uveitis [prednisolone acetate 1%]	Treatment of uveitis [dexamethasone phosphate 0.1%]	Treatment of uveitis [PO prednisolone 1-2mg/kg/day]	Treatment of uveitis [methylprednisolone 20–30 mg/kg/ day]	Treatment of uveitis [tropicamide]	Treatment of uveitis [cyclopentolate]	Treatment of uveitis [Leflunomide]	Treatment of uveitis [Methotrexate (10–20 mg/m2)]	Treatment of uveitis [Mycophenolate]	Treatment of uveitis [Cyclosporine]	Treatment of uveitis [adalimumab SC 20-40mg]	Treatment of uveitis [infliximab IV 6-10mg/ kg]	Treatment of uveitis [Etanercept]	Treatment of uveitis [Abatacept]	Treatment of uveitis [Tocilizumab]	what is the number of eye drops per day ?	Present of complications upon diagnosis of uveitis [cataract]	Present of complications upon diagnosis of uveitis [secondary glaucoma]	Present of complications upon diagnosis of uveitis [hypotony]	Present of complications upon diagnosis of uveitis [band keratopathy]	Present of complications upon diagnosis of uveitis [Anterior or posterior synechiae]	Present of complications upon diagnosis of uveitis [vitritis]	Present of complications upon diagnosis of uveitis [macular oedema]	Present of complications upon diagnosis of uveitis [papilledema]	Present of complications upon diagnosis of uveitis [blindness.]	Antinuclear antibody (ANA)	Rheumatoid factor (RF)	CRP	ESR	Systemic disease treatment [NSAID]	Systemic disease treatment [methylprednisolone]	Systemic disease treatment [prednisolone]	Systemic disease treatment [Methotrexate]	Systemic disease treatment [Canakinumab]	Systemic disease treatment [Tocilizumeb]	Systemic disease treatment [Sarilumab]
2023-04-17 12:01:17	Female	11	Vogt-Koyaniagi-Harda	Panuveitis	Both eyes							3		Yes							Yes			Yes						yes									Positive	Negative	3.3	18				Yes
2023-04-17 12:58:59	Female	17	Vogt-Koyaniagi-Harda	Intermediate Uveitis	Left eye	18				+1			1	Yes		Yes								Yes					4										Negative	Positive	9999	9999			Yes
2023-04-17 14:02:48	Female	3	JIA	Anterior Uveitis	Both eyes					+0.5		2		Yes							Yes			Yes					Q1H, Acular TID										Positive	Positive	9999	9999				Yes
2023-04-27 12:02:44	Female	11	Idiopathic	Anterior Uveitis	Both eyes									No	No	No	No	No	No	No	No	No	No	No	No	No	No	No		no	no	no	no	no	no	no	no	no	Positive		3.44	22			Yes	Yes
2023-04-27 15:49:43	Male	12	Vogt-Koyaniagi-Harda	Panuveitis	Both eyes	12	17			+3	+3			Yes					Yes										Prednisolone q2h					yes					Positive	Positive		4
2023-04-27 16:20:34	Male	12	JIA	Anterior Uveitis	Both eyes		20			+3	+4		0	Yes															q1h										Positive	Positive
2023-04-29 13:22:18	Female	5	JIA	Anterior Uveitis	Both eyes					+0.5	+0.5			No	No	No	No	No	No	No	No	No	No	No	No	No	No	No	0	no	no	no	no	no	no	no	no	no	Positive	Negative	3.02	9999	No	No	No	Yes
2023-04-29 14:18:18	Female	7	JIA	Anterior Uveitis	Right eye	11				+1	+0.5	1 month		Yes	No	No	No	Yes	No	No	No	No	No	No	No	No	No	No	Pred forte QID, mydracil TID	no	no	no	no	no	no	no	no	no	Positive	Negative	<3.19	1	Yes	No	No	Yes
2023-04-30 14:23:14	Male	3	JIA	Anterior Uveitis	Both eyes					+2	+2	1		Yes		Yes													q1h for 3 days , q2h for 1 week , q3h for 1 week										Positive							Yes
2023-04-30 14:38:30	Female	8	JIA	Anterior Uveitis	Left eye		11					0		Yes					Yes										Prednisolone Once daily for 1 week , cyclopentolate TID for 7 days										Negative	Positive	19.8
2023-04-30 14:52:09	Female	8	Psoriatic JIA	Anterior Uveitis	Left eye						+4	7		Yes							Yes	Yes		Yes						no	no	no	no	no	no	no	no	no	Positive	Negative	3.3	12	Yes		Yes	Yes
2023-05-01 15:37:56	Female	7	JIA	Anterior Uveitis	Right eye					+3	+0.5	5		Yes	No	Yes	No	Yes	No	No	No	No	No	No	No	No	No	No	Vigamox qid, acular qid, tropicamide tid, PF q1hr,	yes	no	no	yes	no	no	no	no	no	Positive	Negative			Yes	No	No	Yes
[truncated: 439 more columns]
